# Supplementary material for: Cordycepin prevents radiation ulcer by inhibiting cell senescence via NRF2 and AMPK in rodents
Source: Nat Commun. 2019 Jun 10;10:2538. doi: 10.1038/s41467-019-10386-8 (PMC6557849; doi:10.1038/s41467-019-10386-8)
Supplement: Supplementary file 4 — Source Data [file 41467_2019_10386_MOESM4_ESM.xlsx]

## Sheet: Figure 2c
Figure 2c
				Control								Cordycepin
		0h		2	0	3	0	2	0	1		0	4	0	2	1	3	0
		0.5h		123	115	109	96	112	108	91		92	96	103	86	93	89	97
		1h		103	82	93	79	84	73	97		72	69	82	64	67	72	58
		2h		73	68	59	68	53	71	52		56	48	32	46	50	39	42
		4h		58	46	52	38	43	52	44		42	37	33	28	39	29	32
		8h		41	37	39	27	26	32	30		21	27	18	19	16	28	17
		12h		21	28	31	16	27	2	25		14	12	19	9	6	12	15

## Sheet: Figure 2e
Figure 2e
					5Gy				5Gy+Cordycepin
				IL1α	1.156	1.06257	0.781423		0.319264	0.314757	0.466443
				IL1β	1.07252	0.989431	0.938047		0.33949	0.380705	0.425844
				IL6	0.915928	1.05476	1.02931		0.545076	0.670709	0.714327
				IL8	0.981065	0.963587	1.05535		0.0464827	0.0517055	0.048404
				MMP3	0.957376	1.00632	1.0363		0.303686	0.272424	0.296563
				MMP12	1.01498	0.974072	1.01094		0.347805	0.346391	0.352122
				PAI1	0.91518	1.06902	1.0158		0.14923	0.175633	0.157852

## Sheet: Figure 2i
Figure 2i
	ROS generation(% of control)
					Control				Cordycepin
			0Gy	96.1738	99.117	104.709		91.3176	89.4045	87.1971
			5Gy	177.259	184.617	190.503		135.907	134.877	147.827
			8Gy	200.804	199.333	193.446		146.355	146.355	150.77
					Control				Cordycepin
			0Gy	99.3377	99.8344	100.828		59.106	56.106	62.106
			5Gy	135.596	138.079	136.589		116.722	128.642	126.159
			8Gy	155.132	153.642	154.636		141.06	141.556	141.556

## Sheet: Figure 3d
Figure 3d
				Normal	Control	Prevention	Treatment
				138	16	57	46
		surviving crypts		142	12	76	38
				126	8	48	52
				Normal	Control	Prevention	Treatment
				283.171	97.779	204.367	221.234
				311.302	93.728	245.173	213.739
		villi height (μm)		291.302	65.656	285.005	177.091
				305.302	88.696	212.076	168.363
				298.887	71.779	177.881	168.959
				321.887	102.908	197.976	223.029

## Sheet: Figure 5a
Figure 5a
			Normal	Control	Prevention	Treatment
			42	13	33	28
			54	26	29	32
Ki-67 positive nuclei (%)			49	17	34	30
			56	22	36	36
			50	20	28	27
			62	19	26	24

## Sheet: Figure 5b
Figure 5b
			Normal	Control	Prevention	Treatment
			9	0	4	3
			6	1	3	5
			7	2	4	5
			8	1	7	3
			5	2	6	4
	BrdU+ cells/crypt		9	3	2	4
			7	2	4	5
			7	1	4	5
			6	0	4	3
			9	0	4	5
			8	1	3	3
			8	2	5	2

## Sheet: Figure 5c
Figure 5c
				Normal	Control	Prevention	Treatment
				65.6	12	43	26
				73.8	6	36	39
	Ki-67+ cells (% basal cells)			69	13	32	24
				73	8	28	32
				74	17	48	43
				68	12	36	32

## Sheet: Figure 5d
Figure 5d
				Normal	Control	Prevention	Treatment
				68	2	38	32
				78	10	34	26
	p63+ cells (% basal cells)			56	3	43	24
				82	6	24	32
				76	13	42	36
				84	8	30	28

## Sheet: Figure 6f
Figure 6f
				GSTA1						NQO1						Srx
		0h	1.02357	0.936117	1.04364			0h	0.966344	1.02765	1.00699			0h	0.934726	0.999165	1.07073
		6h	1.18701	0.881369	0.916139			6h	1.29221	1.11456	1.15889			6h	0.781088	0.856609	0.890261
		12h	1.28404	1.21172	1.29876			12h	1.79966	1.59284	1.92264			12h	1.86176	1.92831	1.80594
		24h	2.1521	2.68917	2.52392			24h	4.03365	3.45109	3.68828			24h	1.68523	1.8527	1.98284

## Sheet: Figure 6i
Figure 6i
				5Gy					5Gy+Cor					5Gy+Cor+si-Ctl					5Gy+Cor+si-Nrf2
			IL1α	1.156	1.06257	0.781423			0.319264	0.314757	0.466443			0.316442	0.344198	0.315734			1.4359	1.62429	1.53479
			IL1β	1.07252	0.989431	0.938047			0.33949	0.380705	0.425844			0.363752	0.328242	0.364191			1.01787	0.910988	0.983988
			IL6	0.915928	1.05476	1.02931			0.545076	0.670709	0.714327			0.707468	0.785885	0.689937			0.994704	1.01413	0.995403
			IL8	0.981065	0.963587	1.05535			0.0464827	0.0517055	0.048404			0.0897357	0.0915861	0.089753			0.206318	0.208977	0.226648
			MMP3	0.957376	1.00632	1.0363			0.303686	0.272424	0.296563			0.483219	0.466945	0.494016			0.994302	0.926218	0.97381
			MMP12	1.01498	0.974072	1.01094			0.347805	0.346391	0.352122			0.394574	0.392998	0.344549			1.03565	1.02693	0.833482
			PAI1	0.91518	1.06902	1.0158			0.14923	0.175633	0.157852			0.74895	0.795769	0.759151			0.705467	0.773968	0.771029

[truncated: 36 more sheets: Figure 6l, Figure 7a, Figure 7c, Figure 8e, Figure 8h, Supplementary Figure 1b, Supplementary Figure 1d, Supplementary Figure 1e, Supplementary Figure 2c, Supplementary Figure 2e_x0009__x0009_, Supplementary Figure 2h_x0009__x0009_, Supplementary Figure 2f_x0009__x0009_, Supplementary Figure 3b_x0009__x0009_, Supplementary Figure 3c_x0009__x0009_, Supplementary Figure 4a_x0009__x0009_, Supplementary Figure 4b, Supplementary Figure 4c, Supplementary Figure 5b_x0009__x0009_, Supplementary Figure 5c_x0009__x0009_, Supplementary Figure 5d_x0009__x0009_ …]
